# Supplementary material for: Three-tier regulation of cell number plasticity by neurotrophins and Tolls in Drosophila
Source: J Cell Biol. 2017 May 1;216(5):1421–38. doi: 10.1083/jcb.201607098 (PMC5412559; doi:10.1083/jcb.201607098)
Supplement: Table S2 (Excel file) [file JCB_201607098_TableS2.xlsx]

## Sheet: Sheet1
Table S2. List of all genotypes, sample sizes, and statistical analysis details
FIGURE	DATA	GENOTYPE OR EXPERIMENT	SAMPLE TYPE	COMPARISON	TEST	NORMALITY	HOMOGENEITY	DESCRIPTIVE	DF & TEST	p VALUE	MULTIPLE COMPARISONS
		TYPE	& N			TESTS	OF VARIANCE	STATISTICS	VALUE		& CORRECTION
Fig.3A		Genotype	Number of retinas			Kurtosis & Skewness	Levene's test	Mean±s.d.
	Counts of pJNK+ cells	yw; GMRGal4/+	9	All together	One Way ANOVA	kurt:-0.515 skew:-0.621	0.322	69.89 ± 8.724	F=63.291 d.f.1=4; d.f.2=54	<0.001	Dunnett post-hoc
	in retina	yw; GMRGal4 > DNT1-FL	14	GMRGal4/+ vs GMRGal4 > DNT1-FL		kurt:-0.518 skew:-0.086		96.57 ± 11.752			<0.001
		yw; GMRGal4 > DNT1-CKCTD	14	GMRGal4/+ vs GMRGal4 > DNT1-CKCTD		kurt:-1.185 skew:-0.581		41.93 ± 10.491			<0.001
		yw; GMRGal4 > DNT2-FL	11	GMRGal4/+ vs GMRGal4 > DNT2-FL		kurt:-0.255 skew:0.645		51.73 ± 6.798			0.001
		yw; GMRGal4 > DNT2-CK	11	GMRGal4/+ vs GMRGal4 > DNT2-CK		kurt:-1.487 skew:-0.231		49.27 ± 11.046			<0.001
Fig.3E		Genotype	Number of retinas			Kurtosis & Skewness	Brown_Forsythe test	Mean±s.d.
	Quantification of pERK	yw; GMRGal4/+	8	All together	One Way ANOVA	kur: 1.277 skew: 0.9852	0.3348	1.206±0.1201	F=17.88 d.f.=3 d.f.2=34	< 0.0001	Dunnett post-hoc
	Pixel Intensity in retina	yw; GMRGal4 >TorDer	7	GMRGal4/+ vs GMRGal4 > TorDER		kur:-2.150 skew: 0.2331		1.367±0.1777			ns
		yw; GMRGal4 >Toll-6CY	9	GMRGal4/+ vs GMRGal4 > Toll-6CY		kur:-1.679 skew: -0.2022		1.488±0.1337			<0.01
		yw; GMRGal4 >Toll-7CY	14	GMRGal4/+ vs GMRGal4 > Toll-7CY		kur:-1.003 skew: -0.1102		1.691±0.1751			<0.0001
Fig.3F		Genotype	Number of VNCs			Kurtosis & Skewness	Levene's test	Mean±s.d.
	Counts of Eve+ neurons	yw	11	All together	One Way ANOVA	kur: -1.178 skew: 0.1542	0.063	193.6±4.478	F=31.92 d.f.=2 d.f.=27	< 0.0001	Dunnett post-hoc
	in Larva L3 abdominal VNC	Toll-7p114/Toll-7p8; Toll-631/Toll-626	9	yw vs. Toll-7p114/Toll-7p8; Toll-631/Toll-626		kur: -1.741skew -0.3452		186.±12.86			n.s.
		Toll-1r3.Toll-1r444	10	yw vs. Toll-1r3/Toll-1r444		kur:1.981 skew: .380		233.10±20.306			<0.0001
		yw; ElavGAL4/+	12		One Way ANOVA	kur: -0.4964 skew: 0.3494		193.4±10.09	F=42.70 d.f.=3 d.f.=55	< 0.0001	Dunnett post-hoc
		yw; ElavGAL4>UASToll-6CY	20	yw; ElavGAL4/+ vs. yw; ElavGAL4>UASToll-6CY		kur:0.7874 skew: -0.2812		207.3±9.653			<0.01
		yw; ElavGAL4>UASToll-7CY	5	yw; ElavGAL4/+ vs. yw; ElavGAL4>UASToll-7CY		kur:4.664 skew: -2.141		229.6±5.413			<0.0001
		yw; ElavGAL4>UASToll-110bA	22	yw; ElavGAL4/+ vs. yw; ElavGAL4>UASToll-110bA		kur:2.086 skew: 0.6357		178.4±12.85			<0.001
Fig.S4A		Genotype	Number of hemigments					Mean±s.d.
	Percentage of Eve+	yw	170	All together	Chi-square				c2 87.25, d.f. 4	< 0.0001	Bonferroni correction
see	aCC pCC RP2 ≤2/hs	MyD88kra56	100	yw vs MyD88kra56							ns
Fig.4C for	neurons in embryonic	MyD88kra56Toll7p8	52	yw vs MyD88kra56Toll7p8							ns
images	VNC	MyD88kra56Toll626	103	yw vs MyD88kra56Toll626							ns
	MyD88 data set	MyD88kra56Toll7p8Toll626	134	yw vs MyD88kra56Toll7p8Toll626							< 0.001
Fig.S4B		Genotype	Number of hemigments				Levene's test	Mean±s.d.
Fig.5D for	Percentage of Eve+	yw	170	All together	Chi-square				c2 19.30, d.f. 3	<0.001	Bonferroni correction
images	aCC pCC RP2 ≤2/hs	w; ElavGAL4>EP3610	59	yw vs w; ElavGAL4>EP3610							ns
	neurons in embryonic	w; ElavGAL4>UASdsarm	75	yw vs w; ElavGAL4>UASdsarm							ns
	VNC dsarm data set	dsarm4705/dsarm4621	41	yw vs dsarm4705/dsarm4621							<0.001
Fig.S4C		Genotype	Number of hemigments					Mean±s.d.
Fig.4C for	Percentage of Eve+	yw	106	All together	Chi-square				c2 22,39, d.f. 4	0.0002	Bonferroni correction
images	Els+U/CQ >12	MyD88kra56	63	yw vs MyD88kra56							<0.0001
	neurons in embryonic	MyD88kra56Toll7p8	28	yw vs MyD88kra56Toll7p8							0.0036
	VNC	MyD88kra56Toll626	86	yw vs MyD88kra56Toll626							0.0004
	MyD88 data set	MyD88kra56Toll7p8Toll626	119	yw vs MyD88kra56Toll7p8Toll626							<0.0001
Fig.S4D		Genotype	Number of hemigments				Levene's test	Mean±s.d.			Fisher's Exact test & Bonferroni correction
Fig.5D for	Percentage of Eve+	yw	106	All together	Chi-square				c2 35.34, d.f.3	< 0.0001
images	ELs+U/CQs neurons >12	w; ElavGAL4>EP3610	55	yw vs w; ElavGAL4>EP3610							0.0008
	neurons in embryonic	w; ElavGAL4>UASdsarm	62	yw vs w; ElavGAL4>UASdsarm							< 0.0004
	VNC dsarm data set	dsarm4705/dsarm4621	33	yw vs dsarm4705/dsarm4621							0.008
Fig.S4E		Genotype	Number of hemigments				Levene's test	Mean±s.d.			Multiple comparisons correction
Fig.4c for	Percentage of Eve+	yw	106	yw vs w; ElavGAL4>UASwekHA	Fisher's Exact					< 0.0001	N/A
images	ELs+U/CQs neurons >12	w; ElavGAL4>UASwekHA	269
Fig.S4F		Genotype	Number of hemigments				Levene's test	Mean±s.d.			Multiple comparisons correction
Fig.5D for	Percentage of Eve+	yw	170	yw vs dsarm4705/dsarm4621	Chi-square				c2 9.750, d.f. 3	<0.05	N/A
images	aCC pCC RP2 ≥3/hs	dsarm4705/dsarm4621	41
Fig.S4G		Genotype	Number of hemigments				Levene's test	Mean±s.d.			Multiple comparisons correction
Fig.4C for	Percentage of Eve+	yw	91	yw vs dsarm4705/dsarm4621	Fisher's Exact					<0.01	N/A
images	U/CQs+ELs ≥15/hs	dsarm4705/dsarm4621	16
Fig.4D		Genotype	Number of VNC				Levene's test	Mean±s.d.			Multiple comparisons correction
	Counts of Eve+ neurons in	ElavGal4/+	10		One Way ANOVA	kur:-.496 skew:.349	0.802	193.42±10.086	F=57.021 d.f.1=3; d.f.2=40	<0.0001	Dunnett post-hoc
	Larva L3 abdominal VNCs	ElavGAL4>UASMyD88	12	ElavGal4/+ vs ElavGAL4>UASMyD88		kur: .445 skew: .276		219.67±9.717			0.001
		ElavGAL4>UASCactus	10	ElavGal4/+ vs ElavGAL4>UASCactus		kur:-.783 skew: .030		174.70±26.051			<0.05
Fig.4D		Genotype	Number of VNC				Levene's test	Mean±s.d.			Multiple comparisons correction
	Counts of Eve+ neurons	yw; ElavGAL4/+	12	All together	Welch ANOVA	kur:-.688 skew:-.121	0.007	251.17±6.939	F=8.017 d.f.1=2; d.f.2=13.513	0.005	Dunnett post-hoc
	in pupal VNCs	MyD88cr2.8/DfBSC279	8	yw; ElavGAL4/+vs MyD88cr2.8/DfBSC279		kur: -.962 skew: -.534		232.13±19.261			0.008
	(right graph)	w; ElavGAL4>MyD88	11	yw; ElavGAL4/+vs w; ElavGAL4>MyD88		kur:-.523 skew: .056		263.64±13.522			0.061
Fig.4E		Genotype	Number of VNC				Levene's test	Mean±s.d.			Multiple comparisons correction
	Counts of DCP1+ cells	yw/+;ElavGal4/+	16	All together	Welch ANOVA	kurt:-0.196 skew:-0.850	0	195.50 ± 13.317	F=20.363 d.f.1=8; d.f.2=92	<0.0001	Dunnett post-hoc	Bonferroni post-hoc
	in white pupae (10')	YW	14	yw/+;ElavGal4/+ vs YW		kurt:-1.795 skew:-0.063		171.79 ± 32.209			0.013	ns
		MyD88kra56	6	yw/+;ElavGal4/+ vs MyD88kra56		kurt:-0.592 skew:0.313		186.83 ± 6.824			0.558	ns
		MyD88kra56/DfBSC279	10	yw/+;ElavGal4/+ vs MyD88kra56/DfBSC279		kurt:-0.973 skew:-0.491		240.00 ± 15.635			<0.001	<0.001
		MyD88cr2.8/DfBSC279	5	yw/+;ElavGal4/+ vs MyD88cr2.8/DfBSC279		kurt: 0.521 skew:-0.191		235.20 ± 5.167			<0.001	<0.001
		Elavgal4>UASMyD88	9	yw/+;ElavGal4/+ vs Elavgal4>UASMyD88		kurt:-0.006 skew:0.821		247.56 ± 21.732			<0.001	<0.001
		ElavGal4>UASToll110b	16	yw/+;ElavGal4/+ vs ElavGal4>UASToll10b		kurt:-1.561 skew:0.271		217.56 ± 21.951			<0.001	<0.001
		ElavGal4>UASToll6cy	11	yw/+;ElavGal4/+ vs ElavGal4>UASToll6cy		kurt:-1.669 skew:-0.548		225.45 ± 13.931			<0.001	<0.001
		MyD88kra56ElavGal4>UASToll6cy	14	yw/+;ElavGal4/+ vs MyD88kra56ElavGal4>UASToll6cy		kurt:-1.344 skew:0.048		241.86 ± 20.979			<0.001	<0.001
Fig.5A		Genotype	Number of VNC				Levene's test	Mean±s.d.			Multiple comparisons correction
Left graph	Counts of DCP1+ cells	yw/+;ElavGal4/+	16	All together	One Way ANOVA	kurt: -0.196 skew:-0.850	0.58	195.50 ± 13.317	F=254.71 d.f.1=5; d.f.2=56	<0.0001	Dunnett post-hoc	Bonferroni post-hoc
	in white pupae (10')	ElavGal4>EP3610	10	yw/+;ElavGal4/+ vs ElavGal4>EP3610		kurt: 0.309 skew: -0.235		260.80 ± 16.006			<0.001	<0.001
		MyD88kra56ElavGal4>EP3610	10	yw/+;ElavGal4/+ vs MyD88kra56ElavGal4>EP3610		kurt: -1.151 skew: -0.019		370.30 ± 16.432			<0.001	<0.001
		ElavGal4>EP3610, UASJNKRNAi	10	yw/+;ElavGal4/+ vs ElavGal4>EP3610, UASJNKRNAi		kurt: -1.366 skew: 0.230		237.00 ± 4.876			<0.001	<0.001
				ElavGal4>EP3610 vs MyD88kra56ElavGal4>EP3610, MyD88kra56								<0.001
				ElavGal4>EP3610 vs ElavGal4>EP3610, UASJNKRNAi								<0.01
Right	Counts of DCP1+ cells	yw/+;ElavGal4/+	11		One Way ANOVA	kurt: -0.6358 skew:-0.7374		196.8±13.69	F=29.78 d.f.1=2; d.f.2=26	<0.0001		Tukey post-hoc
graph	in white pupae (10')	ElavGal4>MyD88	9	yw/+;ElavGal4/+ vs ElavGal4>MyD88		kurt: -0.005931 skew:0.8211		247.6±21.73				<0.0001
		ElavGal4>MyD88, JNKRNAi	9	yw/+;ElavGal4/+ vs ElavGal4>MyD88, JNKRNAi		kurt: -0.1513 skew:0.0		200.8±10.46				n.s.
				ElavGal4>MyD88 vs ElavGal4>MyD88, JNKRNAi								<0.0001
Fig.5B		Genotype	Number of VNC				Levene's test	Mean±s.d.			Multiple comparisons correction
	Counts of Eve+ cells	yw/+;ElavGal4/+	12	All together	One Way ANOVA	kurt: -0.688 skew: -0.121	0.112	251.17 ± 6.939	F=59.151 d.f.1=2; d.f.2=30	<0.0001	Dunnett post-hoc	Bonferroni post-hoc
	in day 1 pupae	MyD88kra56ElavGal4>EP3610	12	yw/+;ElavGal4/+ vs MyD88kra56ElavGal4>EP3610		kurt: -0.881 skew: -0.399		220.50 ± 6.431			<0.001	<0.001
		ElavGal4>EP3610	9	yw/+;ElavGal4/+ vs ElavGal4>EP3610		kurt: -1.043 skew: 0.111		216.44 ± 11.566			<0.001	<0.001
Fig.5D see above
Fig.5E		Genotype	Number of retinas			Kurtosis & Skewness	Levene's test	Mean±s.d.			Multiple comparisons correction
	Counts of pJNK+ cells	GMRGal4/+	9	All together	One Way ANOVA	kurt:-0.515 skew:-0.621	0.214	69.89 ± 8.724	F=9.315 d.f.1=3; d.f.2=36	<0.001	Dunnett post-hoc
	in retina	MyD88kra56/DfBSC279	18	GMRGal4/+ vs MyD88kra56/DfBSC279		kurt:-0.233 skew:-0.027		64.11 ± 20.642			0.734
		GMRGal4 > EP3610	9	GMRGal4/+ vs GMRGal4 > EP3610		kurt:0.747 skew:0.766		82.67 ± 13.285			0.262
		MyD88kra56GMRGal4>DfBSC279,EP3610	4	GMRGal4/+ vs MyD88kra56GMRGal4>DfBSC279,EP3610		kurt:2.928 skew:1.683		110.0 ± 15.769			0.001
Fig.6A		Genotype	Number of VNCs			Kurtosis & Skewness	Levene's test	Mean±s.d.			Multiple comparisons correction
	Counts of DCP1+ cells	yw/+;ElavGal4/+	16	All together	Welch ANOVA	kurt:-0.196 skew:-0.850	0.039	195.50 ± 13.317	F=50.483 d.f.1=9; d.f.2=94	<0.001	Dunnett post-hoc	Bonferroni post-hoc
		WekEX14/DfBSC690	11	yw/+;ElavGal4/+ vs WekEX14/DfBSC690		kurt:-0.495 skew:-0.467		175.55 ± 11.544			0.002	0.004
		ElavGAL4>UASwekHA	8	yw/+;ElavGal4/+ vs ElavGAL4>UASwekHA		kurt:2.564 skew:-0.494		255.50 ± 11.110			<0.001	<0.001
		DfBSC690/wekEX14; ElavGAL4/UASwekHA	9	yw/+;ElavGal4/+ vs DfBSC690/wekEX14; ElavGAL4/UASwekHA		kurt:-0.877 skew:0.086		216.89 ± 8.038			0.002	0.009
		ElavGal4>UASToll6cy	11	yw/+;ElavGal4/+ vs ElavGal4>UASToll6cy		kurt:-1.669 skew:-0.548		225.45 ± 13.931			<0.001	<0.001
		WekEX14/DfBSC690;ElavGal4>UASToll6cy	11	yw/+;ElavGal4/+ vs WekEX14/DfBSC690;ElavGal4>UASToll6cy		kurt:-1.407 skew: 0.640		197.00 ± 12.822			ns	ns
		ElavGal4.dSarmRNAi;UASWek	8	yw/+;ElavGal4/+ vs ElavGal4>dSarmRNAi;UASWek		kurt:.261 skew: 0.833		182.75 ± 13.688			ns	ns
		ElavGal4>EP3610	10	yw/+;ElavGal4/+ vs ElavGal4>EP3610		kurt:0.309 skew:-0.235		260.80 ± 16.006			<0.001	<0.001
		WekEX14/DfBSC690;ElavGal4>EP3610	8	yw/+;ElavGal4/+ vs WekEX14/DfBSC690;ElavGal4>EP3610		kurt:1.901 skew:-0.745		249.00 ± 6.655			<0.001	<0.001
				ElavGAL4>UASwekHA vs DfBSC690/wekEX14; ElavGAL4/UASwekHA								<0.0001
				ElavGAL4>UASwekHA vs ElavGal4>dSarmRNAi;UASWek								<0.0001
				ElavGal4>UASToll6cy vs wekEX14/DfBSC690;ElavGal4>UASToll6cy								<0.0001
				ElavGal4>EP3610 vs wekEX14/DfBSC690;ElavGal4>EP3610								1 n.s.
Fig.6C		Genotype	Number of VNCs			Kurtosis & Skewness	Levene's test	Mean±s.d.			Multiple comparisons correction
	Counts of Eve+ neurons	yw/+;ElavGal4/+	12	All together	One Way ANOVA	kurt:-0.688 skew:-0.121	0.83	251.17 ± 6.939	F=28.003 d.f.1=2; d.f.2=27	<0.001	Dunnett post-hoc	Bonferroni post-hoc
		WekEX14/DfBSC690	5	yw/+;ElavGal4/+ vs WekEX14/DfBSC690		kurt:0.296 skew:-0.816		248.80 ± 6.535			ns	ns
		ElavGAL4>UASwekHA	13	yw/+;ElavGal4/+ vs ElavGal4>UASWekHA		kurt:-1.637 skew:-0.325		233.54 ± 5.222			<0.001	<0.001
Fig.7A		Genotype	Number of VNCs			Kurtosis & Skewness	Levene's test	Mean±s.d.			Multiple comparisons correction
	Counts of Eve+ neurons	MyD88GAL4>UASHistoneYFP	9	All together	One Way ANOVA	kurt:0.439 skew:-1.210	0.59	260.56 ± 6.307	F=76.350 d.f.1=2; d.f.2=18	<0.001	Dunnett post-hoc	Bonferroni post-hoc
		MyD88GAL4>UASHisYFP, UASwek	6	MyD88GAL4>UASHistoneYFP vs MyD88GAL4>UASHisYFP, UASwek		kurt:1.262 skew:-0.974		234.67 ± 21.232			0.003	0.004
		MyD88GAL4>UASHisYFP,EP3610	6	MyD88GAL4>UASHistoneYFP vs MyD88GAL4>UASHisYFP, EP3610		kurt:0.274 skew:-1.026		175.67 ± 9.993			<0.001	<0.001
Fig.7B		Genotype	Number of VNCs			Kurtosis & Skewness	Levene's test	Mean±s.d.			Multiple comparisons correction
	Counts of HistoneYFP+ cells	MyD88GAL4>UASHistoneYFP	9	All together	Welch ANOVA	kurt:-01.545 skew:-0.136	0	456.44 ± 5.525	F=1554.003 d.f.1=5; d.f.2=31	<0.0001	Dunnett post-hoc	Bonferroni post-hoc
		MyD88GAL4>UASHisYFP, UASwek	6	MyD88GAL4>UASHistoneYFP vs MyD88GAL4>UASHisYFP, UASwek		kurt:-2.166 skew:-0.441		431.00 ± 18.879			<0.001	<0.001
		MyD88GAL4>UASHisYFP,EP3610	5	MyD88GAL4>UASHistoneYFP vs MyD88GAL4>UASHisYFP, EP3610		kurt:-0.486 skew:0.757		211.40 ± 9.940			<0.001	<0.0001
		MyD88GAL4>UASHisYFP,wek,MyD88RNAi	5	MyD88GAL4>UASHistoneYFP vs MyD88GAL4>UASHisYFP, wek, MyD88RNAi		kurt:0.580 skew:1.207		103.00 ± 2.550			<0.001	<0.0001
				MyD88GAL4>UASHisYFP, UASwek vs								<0.0001
				MyD88GAL4>UASHisYFP, wek, MyD88RNAi
Fig.7C		Genotype	Number of samples			Kurtosis & Skewness	Levene's test	Mean±s.d.			Multiple comparisons correction
	qRT-PCR trascript	Oregon MyD88 embryo	3					1.00 ± 0
	profile in wt	Oregon MyD88 Larva 2	3					0.3037 ± 0.04464
		Oregon MyD88 Larva 3	3					0.3157 ± 0.07995
		Oregon MyD88 Pupae	3					0.4413 ± 0.1289
		Oregon dSarm embryo	3					2.339 ± 0.6426
		Oregon dSarm Larva 2	3					1.155 ± 0.4179
		Oregon dSarm Larva 3	3					0.8983 ± 0.2173
		Oregon dSarm Pupae	3					0.9017 ± 0.1446
		Oregon Wek embryo	3					0.1010 ± 0.01453
		Oregon Wek Larva 2	3					0.2140 ± 0.06183
		Oregon Wek Larva 3	3					0.3503 ± 0.1486
		Oregon Wek Pupae	3					0.2740 ± 0.06782
Fig.S5		NF-kB signalling luciferase	Number of replicates				Test Value, Dfn, Dfd		Comparisons	p value	Multiple comparisons correction
		Not simulated with standard ligand
	Test whether mammalian	control not transfected	3	All together	Two-Way Anova		F (6, 28) = 102.9		Interaction	< 0.0001	Dunnet post-hoc
	NTs induce NF-kB signalling	control transfect, no BDNF					F (6, 28) = 99.11		Amount of BDNF	< 0.0001	comparisons toBNDF 0 control
	from mammalian TLRs	TLR2, BDNF 12.5 nM		TLR2, BDNF 0 vs TLR2, BDNF 12.5 nM			F (1, 28) = 3506		Stimulated vs non-stimulated	< 0.0001	unstimulated	ns
		TLR2, BDNF 25 nM		TLR2, BDNF 0 vs TLR2, BDNF 25 nM							(no Pam3CSK4)	ns
		TLR2, BDNF 50 nM		TLR2, BDNF 0 vs TLR2, BDNF 50 nM								ns
	Human BDNF and TLR2	TLR2, BDNF 100 nM		TLR2, BDNF 0 vs TLR2, BDNF 100 nM								ns
		TLR2, BDNF 250 nM		TLR2, BDNF 0 vs TLR2, BDNF 250 nM								ns
		Stimulated with Pam3CSK4
		control not transfected	3	All together							comparisons toBNDF 0 control
		control transfect, no BDNF									stimulated with
		TLR2, BDNF 12.5 nM		TLR2, BDNF 0 vs TLR2, BDNF 12.5 nM							Pam3CSK4	****
		TLR2, BDNF 25 nM		TLR2, BDNF 0 vs TLR2, BDNF 25 nM								***
		TLR2, BDNF 50 nM		TLR2, BDNF 0 vs TLR2, BDNF 50 nM								****
		TLR2, BDNF 100 nM		TLR2, BDNF 0 vs TLR2, BDNF 100 nM								****
		TLR2, BDNF 250 nM		TLR2, BDNF 0 vs TLR2, BDNF 250 nM								ns
Fig.S5		NF-kB signalling luciferase	Number of replicates				Test Value, Dfn, Dfd		Comparisons	p value	Multiple comparisons correction
		Not simulated with standard ligand
	Test whether mammalian	control not transfected	3	All together	Two-Way Anova		F (6, 28) = 50.36		Interaction BDNF-LPS	< 0.0001	Dunnet post-hoc
	NTs induce NF-kB signalling	TLR4, BDNF 0 nM					F (6, 28) = 64.14		Amount of BDNF	< 0.0001	comparisons toBNDF 0 control
	from mammalian TLRs	TLR4, BDNF 6.25 nM		TLR4, BDNF 0 vs TLR4, BDNF 6.25 nM			F (1, 28) = 1250		Stimulated vs. Non-stimulated	< 0.0001	unstimulated	*
		TLR4, BDNF 12.5 nM		TLR4, BDNF 0 vs TLR4, BDNF 12.5 nM							(no LPS)	ns
		TLR4, BDNF 25 nM		TLR4, BDNF 0 vs TLR4, BDNF 25 nM								ns
	Human BDNF and TLR4	TLR4, BDNF 50 nM		TLR4, BDNF 0 vs TLR4, BDNF 50 nM								ns
		TLR4, BDNF 100 nM		TLR4, BDNF 0 vs TLR4, BDNF 100 nM								ns
		Stimulated with LPS
		control not transfected	3	All together							comparisons toBNDF 0 control
		TLR4, BDNF 0 nM									stimulated with
		TLR4, BDNF 6.25 nM		TLR4, BDNF 0 vs TLR4, BDNF 6.25 nM							LPS	****
		TLR4, BDNF 12.5 nM		TLR4, BDNF 0 vs TLR4, BDNF 12.5 nM								ns
		TLR4, BDNF 25 nM		TLR4, BDNF 0 vs TLR4, BDNF 25 nM								ns
		TLR4, BDNF 50 nM		TLR4, BDNF 0 vs TLR4, BDNF 50 nM								***
		TLR4, BDNF 100 nM		TLR4, BDNF 0 vs TLR4, BDNF 100 nM								ns
Fig.S5		NF-kB signalling luciferase	Number of replicates				Test Value, Dfn, Dfd		Comparisons	p value	Multiple comparisons correction
		Not simulated with standard ligand
	Test whether mammalian	control not transfected	3	All together	Two-Way Anova		F (6, 28) = 32.64		Interaction BDNF-LPS	< 0.0001	Dunnet post-hoc
	NTs induce NF-kB signalling	TLR5, BDNF 0 nM					F (6, 28) = 31.42		Amount of BDNF	< 0.0001	comparisons toBNDF 0 control
	from mammalian TLRs	TLR5, BDNF 25 nM		TLR5, BDNF 0 vs TLR4, BDNF 25 nM			F (1, 28) = 4370		Stimulated vs. Non-stimulated	< 0.0001	unstimulated	ns
		TLR5, BDNF 50 nM		TLR5, BDNF 0 vs TLR4, BDNF 50 nM							(no Flagellin)	ns
		TLR5, BDNF 100 nM		TLR5, BDNF 0 vs TLR4, BDNF 100 nM								ns
	Human BDNF and TLR5	TLR5, BDNF 250 nM		TLR5, BDNF 0 vs TLR4, BDNF 250 nM								ns
		TLR5, BDNF 500 nM		TLR5, BDNF 0 vs TLR4, BDNF 500 nM								ns
		Stimulated with Flagellin
		control not transfected	3	All together							comparisons toBNDF 0 control
		TLR5, BDNF 0 nM									stimulated with
		TLR5, BDNF 25 nM		TLR5, BDNF 0 vs TLR4, BDNF 25 nM							Flagellin	ns
		TLR5, BDNF 50 nM		TLR5, BDNF 0 vs TLR4, BDNF 50 nM								*
		TLR5, BDNF 100 nM		TLR5, BDNF 0 vs TLR4, BDNF 100 nM								***
		TLR5, BDNF 250 nM		TLR5, BDNF 0 vs TLR4, BDNF 250 nM								****
		TLR5, BDNF 500 nM		TLR5, BDNF 0 vs TLR4, BDNF 500 nM								**
Fig.S5		NF-kB signalling luciferase	Number of replicates				Test Value, Dfn, Dfd		Comparisons	p value	Multiple comparisons correction
		Not simulated with standard ligand
	Test whether mammalian	control not transfected	3	All together	Two-Way Anova		F (6, 28) = 56.62		Interaction	< 0.0001	Dunnet post-hoc
	NTs induce NF-kB signalling	TLR2, NGF-b 0 nM					F (6, 28) = 56.47		Amount of human NGF	< 0.0001	comparisons to NGF-b 0 control
	from mammalian TLRs	TLR2, NGF-b 12.5 nM		TLR2, NGF-b 0 vs TLR2, NGF-b 12.5 nM			F (1, 28) = 1623		Stimulated vs non-stimulated	< 0.0001	unstimulated	ns
		TLR2, NGF-b 25 nM		TLR2, NGF-b 0 vs TLR2, NGF-b 25 nM							(no Pam3CSK4)	ns
		TLR2, NGF-b 50 nM		TLR2, NGF-b 0 vs TLR2, NGF-b 50 nM								ns
	Human NGF-b and TLR2	TLR2, NGF-b 100 nM		TLR2, NGF-b 0 vs TLR2, NGF-b 100 nM								ns
		TLR2, NGF-b 250 nM		TLR2, NGF-b 0 vs TLR2, NGF-b 250 nM								ns
		Stimulated with Pam3CSK4
		control not transfected	3	All together							comparisons to NGF-b 0 control
		TLR2, NGF-b 0 nM									stimulated with
		TLR2, NGF-b 12.5 nM		TLR2, NGF-b 0 vs TLR2, NGF-b 12.5 nM							Pam3CSK4	****
		TLR2, NGF-b 25 nM		TLR2, NGF-b 0 vs TLR2, NGF-b 25 nM								**
		TLR2, NGF-b 50 nM		TLR2, NGF-b 0 vs TLR2, NGF-b 50 nM								**
		TLR2, NGF-b 100 nM		TLR2, NGF-b 0 vs TLR2, NGF-b 100 nM								**
		TLR2, NGF-b 250 nM		TLR2, NGF-b 0 vs TLR2, NGF-b 250 nM								**
Fig.S5		NF-kB signalling luciferase	Number of replicates				Test Value, Dfn, Dfd		Comparisons	p value	Multiple comparisons correction
		Not simulated with standard ligand
	Test whether mammalian	control not transfected	3	All together	Two-Way Anova		F (6, 28) = 50.67		Interaction NGF-LPS	< 0.0001	Dunnet post-hoc
	NTs induce NF-kB signalling	TLR4, NGF-b 0 nM					F (6, 28) = 48.50		Amount of human NGF	< 0.0001	comparisons to NGF 0 control
	from mammalian TLRs	TLR4, NGF-b 12.5 nM		TLR4, NGF-b 0 vs TLR4, NGF-b 12.5 nM			F (1, 28) = 636.8		Stimulated vs Non-stimulated	< 0.0001	unstimulated	ns
		TLR4, NGF-b 25 nM		TLR4, NGF-b 0 vs TLR4, NGF-b 25 nM							(no LPS)	*
		TLR4, NGF-b 50 nM		TLR4, NGF-b 0 vs TLR4, NGF-b 50 nM								ns
	Human NGF-b and TLR4	TLR4, NGF-b 100 nM		TLR4, NGF-b 0 vs TLR4, NGF-b 100 nM								**
		TLR4, NGF-b 250 nM		TLR4, NGF-b 0 vs TLR4, NGF-b 250 nM								*
		Stimulated with LPS
		control not transfected	3	All together							comparisons to NGF 0 control
		TLR4, NGF-b 0 nM									stimulated with
		TLR4, NGF-b 12.5 nM		TLR4, NGF-b 0 vs TLR4, NGF-b 12.5 nM							LPS	**
		TLR4, NGF-b 25 nM		TLR4, NGF-b 0 vs TLR4, NGF-b 25 nM								****
		TLR4, NGF-b 50 nM		TLR4, NGF-b 0 vs TLR4, NGF-b 50 nM								****
		TLR4, NGF-b 100 nM		TLR4, NGF-b 0 vs TLR4, NGF-b 100 nM								****
		TLR4, NGF-b 250 nM		TLR4, NGF-b 0 vs TLR4, NGF-b 250 nM								****
Fig.S5		NF-kB signalling luciferase	Number of replicates				Test Value, Dfn, Dfd		Comparisons	p value	Multiple comparisons correction
		Not simulated with standard ligand
	Test whether mammalian	control not transfected	3	All together	Two-Way Anova		F (6, 28) = 48.29		Interaction	< 0.0001	Dunnet post-hoc
	NTs induce NF-kB signalling	TLR5, NGF-b 0 nM					F (6, 28) = 42.49		amount of human NGF	< 0.0001	comparisons to NGF-b 0 control
	from mammalian TLRs	TLR5, NGF-b 6.25 nM		TLR5, NGF-b 0 vs TLR5, NGF-b 6.25 nM			F (1, 28) = 5002		stimulated vs non-stimulated	< 0.0001	unstimulated	ns
		TLR5, NGF-b 12.5 nM		TLR5, NGF-b 0 vs TLR5, NGF-b 12.5 nM							(no Flagellin)	ns
		TLR5, NGF-b 25 nM		TLR5, NGF-b 0 vs TLR5, NGF-b 25 nM								ns
	Human NGF-b and TLR5	TLR5, NGF-b 50 nM		TLR5, NGF-b 0 vs TLR5, NGF-b 50 nM								ns
		TLR5, NGF-b 100 nM		TLR5, NGF-b 0 vs TLR5, NGF-b 100 nM								ns
		Stimulated with Flagellin
		control not transfected	3	All together							comparisons to NGF-b 0 control
		TLR5, NGF-b 0 nM									stimulated with
		TLR5, NGF-b 6.25 nM		TLR5, NGF-b 0 vs TLR5, NGF-b 6.25 nM							Flagellin	*
		TLR5, NGF-b 12.5 nM		TLR5, NGF-b 0 vs TLR5, NGF-b 12.5 nM								ns
		TLR5, NGF-b 25 nM		TLR5, NGF-b 0 vs TLR5, NGF-b 25 nM								***
		TLR5, NGF-b 50 nM		TLR5, NGF-b 0 vs TLR5, NGF-b 50 nM								***
		TLR5, NGF-b 100 nM		TLR5, NGF-b 0 vs TLR5, NGF-b 100 nM								****
Fig.S5		NF-kB signalling luciferase	Number of replicates				Test Value, Dfn, Dfd		Comparisons	p value	Multiple comparisons correction
		Not simulated with standard ligand
	Test whether mammalian	control not transfected	3	All together	Two-Way Anova		F (6, 28) = 118.5		Interaction	< 0.0001	Dunnet post-hoc
	NTs induce NF-kB signalling	TLR2, NGF-7S 0 nM					F (6, 28) = 111.6		Amount of NGF	< 0.0001	comparisons to NGF 0 control
	from mammalian TLRs	TLR2, NGF-7S 25 nM		TLR2, NGF-7S 0 vs TLR2, NGF-7S 25 nM			F (1, 28) = 2633		Stimulated vs non-stimulated	< 0.0001	unstimulated	ns
		TLR2, NGF-7S 50 nM		TLR2, NGF-7S 0 vs TLR2, NGF-7S 50 nM							(no Pam3CSK4)	ns
		TLR2, NGF-7S 100 nM		TLR2, NGF-7S 0 vs TLR2, NGF-7S 100 nM								ns
	Mouse NGF-7S and TLR2	TLR2, NGF-7S 250 nM		TLR2, NGF-7S 0 vs TLR2, NGF-7S 250 nM								ns
		TLR2, NGF-7S 500 nM		TLR2, NGF-7S 0 vs TLR2, NGF-7S 500 nM								ns
		Stimulated with Pam3CSK4
		control not transfected	3	All together							comparisons to NGF 0 control
		TLR2, NGF-7S 0 nM									stimulated with
		TLR2, NGF-7S 25 nM		TLR2, NGF-7S 0 vs TLR2, NGF-7S 25 nM							Pam3CSK4	ns
		TLR2, NGF-7S 50 nM		TLR2, NGF-7S 0 vs TLR2, NGF-7S 50 nM								****
		TLR2, NGF-7S 100 nM		TLR2, NGF-7S 0 vs TLR2, NGF-7S 100 nM								****
		TLR2, NGF-7S 200 nM		TLR2, NGF-7S 0 vs TLR2, NGF-7S 200 nM								ns
		TLR2, NGF-7S 500 nM		TLR2, NGF-7S 0 vs TLR2, NGF-7S 500 nM								****
Fig.S5		NF-kB signalling luciferase	Number of replicates				Test Value, Dfn, Dfd		Comparisons	p value	Multiple comparisons correction
		Not simulated with standard ligand
	Test whether mammalian	control not transfected	3	All together	Two-Way Anova		F (6, 28) = 73.40		Interaction	< 0.0001	Dunnet post-hoc
	NTs induce NF-kB signalling	TLR4, NGF-7S 0 nM					F (6, 28) = 87.45		Amount of NGF-7S	< 0.0001	comparisons to NGF 0 control
	from mammalian TLRs	TLR4, NGF-7S 25 nM		TLR4, NGF-7S 0 vs TLR4, NGF-7S 25 nM			F (1, 28) = 776.1		Stimulated vs non-stimulated	< 0.0001	unstimulated	ns
		TLR4, NGF-7S 50 nM		TLR4, NGF-7S 0 vs TLR4, NGF-7S50 nM							(no LPS)	ns
		TLR4, NGF-7S 100 nM		TLR4, NGF-7S 0 vs TLR4, NGF-7S 100 nM								ns
	Mouse NGF-7S and TLR4	TLR4, NGF-7S 200 nM		TLR4, NGF-7S 0 vs TLR4, NGF-7S 200 nM								ns
		TLR4, NGF-7S 500 nM		TLR4, NGF-7S 0 vs TLR4, NGF-7S 500 nM								ns
		Stimulated with LPS
		control not transfected	3	All together							comparisons to NGF 0 control
		TLR4, NGF-7S 0 nM									stimulated with
		TLR4, NGF-7S 25 nM		TLR4, NGF-7S 0 vs TLR4, NGF-7S 25 nM							LPS	ns
		TLR4, NGF-7S 50 nM		TLR4, NGF-7S 0 vs TLR4, NGF-7S50 nM								**
		TLR4, NGF-7S 100 nM		TLR4, NGF-7S 0 vs TLR4, NGF-7S 100 nM								****
		TLR4, NGF-7S 200 nM		TLR4, NGF-7S 0 vs TLR4, NGF-7S 200 nM								****
		TLR4, NGF-7S 500 nM		TLR4, NGF-7S 0 vs TLR4, NGF-7S 500 nM								****
Fig.S5		NF-kB signalling luciferase	Number of replicates				Test Value, Dfn, Dfd		Comparisons	p value	Multiple comparisons correction
		Not simulated with standard ligand
	Test whether mammalian	control not transfected	3	All together	Two-Way Anova		F (6, 28) = 43.63		Interaction	< 0.0001	Dunnet post-hoc
	NTs induce NF-kB signalling	TLR5, NGF-7S 0 nM					F (6, 28) = 39.30		Amount of mouse NGF	< 0.0001	comparisons to NGF-7S 0 control
	from mammalian TLRs	TLR5, NGF-7S 12.5 nM		TLR5, NGF-7S 0 vs TLR5, NGF-7S 12.5 nM			F (1, 28) = 2558		Stimulated vs non-stimulated	< 0.0001	unstimulated	ns
		TLR5, NGF-7S 25 nM		TLR5, NGF-7S 0 vs TLR5, NGF-7S 25 nM							(no Flagellin)	ns
		TLR5, NGF 50 nM		TLR5, NGF-7S 0 vs TLR5, NGF 50 nM								ns
	Mouse NGF-7S and TLR5	TLR5, NGF 100 nM		TLR5, NGF-7S 0 vs TLR5, NGF 100 nM								ns
		TLR5, NGF 500 nM		TLR5, NGF-7S 0 vs TLR5, NGF 500 nM								ns
		Stimulated with Flagellin
		control not transfected	3	All together							comparisons to NGF-7S 0 control
		TLR5, NGF-7S 0 nM									stimulated with
		TLR5, NGF-7S 12.5 nM		TLR5, NGF-7S 0 vs TLR5, NGF-7S 12.5 nM							Flagellin	ns
		TLR5, NGF-7S 25 nM		TLR5, NGF-7S 0 vs TLR5, NGF-7S 25 nM								**
		TLR5, NGF 50 nM		TLR5, NGF-7S 0 vs TLR5, NGF 50 nM								*
		TLR5, NGF 100 nM		TLR5, NGF-7S 0 vs TLR5, NGF 100 nM								****
		TLR5, NGF 500 nM		TLR5, NGF-7S 0 vs TLR5, NGF 500 nM								****
